# Supplementary material for: Bioconversion of Furanic Compounds by Chlorella vulgaris—Unveiling Biotechnological Potentials
Source: Microorganisms. 2024 Jun 18;12(6):1222. doi: 10.3390/microorganisms12061222 (PMC11205514; doi:10.3390/microorganisms12061222)
Supplement: Supplementary file 1 [file microorganisms-12-01222-s001.zip]

Archive with 1 entries (1 files):
- microorganisms-3055949-supplementary.pdf
